# Supplementary material for: Src inhibition attenuates polyglutamine-mediated neuromuscular degeneration in spinal and bulbar muscular atrophy
Source: Nat Commun. 2019 Sep 19;10:4262. doi: 10.1038/s41467-019-12282-7 (PMC6753158; doi:10.1038/s41467-019-12282-7)
Supplement: Supplementary file 4 — Source Data [file 41467_2019_12282_MOESM4_ESM.xlsx]

## Sheet: Fig.1
Fig. 1a																						Fig. 1b			Fig. 1c			Fig. 1d										Fig. 1e										Fig. 1f
spinal cord -ALL-								muscle -ALL-																					pSrc			pStat			pp38				pSrc			pStat			pp38
	6w		9w		13w				6w		9w		13w															Wt	7470570		Wt	4.57839e+06		Wt	3348164			Wt	732000		Wt	385067		Wt	2.98942e+06
protein	Average/Average	FDR	Average/Average	FDR	Average/Average	FDR		protein	Average/Average	FDR	Average/Average	FDR	Average/Average	FDR														Wt	5.56548e+06		Wt	6.87965e+06		Wt	4458590			Wt	661938		Wt	274489		Wt	2.13448e+06
Src	1.1536	0.07723	1.14167	0.0311	1.31573	0.08989		Src	1.80754	0.44541	3.64069	0.12871	0.50734	0.4881														Wt	7.21197e+06		Wt	3.77898e+06		Wt	7.56056e+06			Wt	798605		Wt	1.92306e+06		Wt	1.70164e+06
Stat3	1.34208	0.07723	1.05359	0.7191	0.87898	0.35358		Stat3	1.9043	0.01524	1.1551	0.45842	1.26122	0.51503														AR	11860000		AR	8330013		AR	6921264			AR	1.2011e+06		AR	2.09966e+06		AR	2.3339e+06
p38MAPK	1.40936	0.09436	0.85345	0.23933	1.16295	0.58274		p38MAPK	9.99045	0.16076	1.65019	0.45315	1.45765	0.45315														AR	13760000		AR	13570000		AR	4.8949e+06			AR	1.29158e+06		AR	1.0754e+06		AR	3.76689e+06
c_Jun	1.17187	0.10336	0.89964	0.26051	1.2382	0.09436		c_Jun	1.711	0.40476	1.63705	0.26465	3.52247	0.03466														AR	19430000		AR	9768380		AR	7443052			AR	1.84416e+06		AR	5.24596e+06		AR	2.89408e+06
IGF_IR	1.17439	0.10764	1.18911	0.09436	0.89385	0.08989		IGF_IR	1.29211	0.51503	2.65328	0.02913	1.27718	0.46811
IRS_1	1.21232	0.48996	0.65287	0.26121	1.25543	0.56727		IRS_1	3.87562	0.03965	5.24165	0.26465	3.79167	0.47536
Akt	1.57361	0.09436	0.60975	0.09436	0.93551	0.7191		Akt	2.37078	0.113	4.15882	0.03466	1.46991	0.40476															Src			Stat			p38				Src			Stat			p38
IkBa	1.5971	0.09436	1.35347	0.12434	1.0793	0.48105		IkBa	4.57333	0.45315	1.21252	0.04322	1.65909	0.40476														Wt	4.2041e+06		Wt	5826501		Wt	1.55371e+06			Wt	8.67131e+06		Wt	5.29232e+06		Wt	9.97812e+06
p70s6k	1.2114	0.20925	0.91361	0.42939	1.11082	0.26121		p70s6k	1.74932	0.11824	1.69528	0.21389	2.60521	0.06773														Wt	3.33328e+06		Wt	4.79465e+06		Wt	2.82406e+06			Wt	2.72737e+06		Wt	1.96656e+06		Wt	5.57445e+06
Erk1_2	1.12159	0.35293	1.2213	0.26121	0.80678	0.09436		Erk1_2	2.32663	0.40476	0.79519	0.40476	0.54755	0.33464														Wt	4212450		Wt	5149158		Wt	1.77702e+06			Wt	4.48168e+06		Wt	2.40323e+06		Wt	4.09283e+06
Smad2	1.13274	0.09436	0.84091	0.09436	1.0488	0.67076		Smad2	1.9487	0.40476	1.42329	0.40476	1.84043	0.40476														AR	5.08255e+06		AR	5041468		AR	3.20419e+06			AR	4.90404e+06		AR	2.42857e+06		AR	7.56918e+06
GSK	1.04526	0.68088	0.96966	0.26121	1.03179	0.58274		GSK	1.19881	0.06773	1.36967	0.0079	1.44721	0.06773														AR	4.13123e+06		AR	5093017		AR	1.8844e+06			AR	2.79788e+06		AR	2.69604e+06		AR	10780000
c_Abl	1.13672	0.26121	0.96837	0.67076	1.01223	0.56727		c_Abl	1.1651	0.40476	0.95789	0.81834	1.58693	0.13779														AR	4.29946e+06		AR	4942758		AR	1.47039e+06			AR	3.72463e+06		AR	6.62722e+06		AR	6.31742e+06
JNK	1.09254	0.56727	1.19026	0.10646	1.11446	0.58274		JNK	1.82529	0.09589	4.25674	0.03965	2.84807	0.03965
VEGFR	1.08239	0.15773	0.97667	0.58274	1.29582	0.07723		VEGFR	1.46481	0.4995	1.83964	0.10139	1.41521	0.243
mTOR	0.97286	0.77785	0.81097	0.26121	1.25428	0.12859		mTOR	1.24057	0.40476	1.89464	0.113	2.9791	0.02066
HSP27	1.12008	0.58274	1.03139	0.67076	1.20729	0.39252		HSP27	0.63661	0.65477	1.47107	0.02066	2.47368	0.45842
			False discovery rate (FDR) was calculated by the Benjamini-Hochberg adjustment method.
		sample No.	Src	Stat3	p38MAPK	c-Jun	IGF-IR	IRS-1	Akt	IkBa	p70s6k	Erk1/2	Smad2	GSK	c-Abl	JNK	VEGFR	mTOR	HSP27
sp	Wild 6w	1	205	179.5	112.25	281.5	325	106.75	4424.75	126	323.5	835.5	291.75	23767	199.25	2842	257.5	3752	88.5
		2	217	207.5	81.25	236.5	360	84.25	3475.75	161	301.5	998.5	283.25	24061	216.25	3346	243	3773	96
		3	203	203.5	105.75	267.5	373	72.75	3617.75	161	252.5	822.5	317.75	18472	184.25	3786	252	2939	69.5
	AR 6w	4	235	264.5	139.25	303.5	394	116.75	5759.75	224	340.5	918.5	332.75	21506	225.25	3458	278	3115	106.5
		5	248	249.5	152.75	301.5	407	78.25	5319.75	212.5	390.5	1077.5	347.75	24052	208.25	3385	257.5	3637	104.5
		6	238	278.5	129.75	315.5	441.5	124.75	7045.75	279	332	983.5	330.75	23743	248.25	4054	279	3428	73.5
	Wild 9w	7	202	252.5	139.75	301.5	311	121.75	3597.75	146	348.5	634	390.75	24052	206.25	3235	269	3113	111.5
		8	201.5	206.5	142.75	260	287	120.75	3703.75	164	338.5	777.5	348.75	23718	205.25	3078	260.5	4164	109.5
		9	200	175.5	133.75	270.5	293	162.25	4385.75	137	418.5	827.5	376.25	24082	189.25	3027	285	3896	113.5
	AR 9w	10	224	205.5	100.25	237.5	378	46.75	2075.75	186	325	772.5	296.75	23041	188.75	4063	270.5	2537	119
		11	232	255.5	132.25	261.5	327	108.75	2085.75	184	339.5	996.5	313.75	22647	213.75	3504	267	3309	102.5
		12	233	207.5	122.75	249.5	354.5	108.75	2964.75	235	345.5	965.5	327.75	23984	179.25	3550	258	3215	123.5
	Wild 13w	13	172	188.5	66.75	215	326.5	67.75	3267.75	194.5	322.5	790.5	354.25	21342	147.25	2686	220	2799	70.5
		14	153.5	228.5	70.75	206.5	322.5	96.25	3086.75	203	320.5	937.5	384.75	23138	151.25	2891	241	3173	81.5
		15	138.5	227.5	120.25	235.5	335.5	31.75	4886.75	170	295.5	898.5	377.75	23490	151.25	3640	232	3490	108.5
	AR 13w	16	210.5	171.5	90.75	276.5	306	80.25	3264.75	199.5	356.5	729.5	344.75	21949	148.75	2854	287	3537	115.5
		17	194.5	182.5	93.75	247.5	287	90.25	3807.75	222	313.5	660.5	447.75	23950	153.25	3975	322	4188	108.5
		18	205.5	212.5	115.25	289.5	287	75.25	3443.75	191	372.5	729	378.75	24232	153.25	3443	289	4143	90.5
mu	Wild 6w	19	89	126.5	331.75	154.5	147	24.75	903.75	2	126.5	365	125.25	18359	67.25	236	328	1079	147
		20	46.5	114.5	150.75	119.5	264	3.75	377.75	32.5	136	187.5	96.75	19260	91.25	271	237	886	5.5
		21	116.5	119.5	172.25	139.5	58	21.75	414.25	3	104.5	3652.5	94.75	18051	80.75	145.5	245	845	30.5
	AR 6w	22	117.5	249.5	3179.75	394	202	53.25	1619.75	71	199.5	2241.5	354.75	23107	89.25	321	695.5	842	33.5
		23	73	221.5	611.75	174.5	181	65.75	965.75	29	272	4681.5	142.75	20523	107.25	431	215	1280	30.5
		24	265	215.5	2749.75	139	223	75.75	1434.75	71.5	170.5	2860.5	119.75	23108	82.25	439	276	1364	52.5
	Wild 9w	25	225.5	168.5	1106.75	101.5	105	6.25	360.25	540	110.5	4466.5	73.75	17230	97.25	223	213	871	200
		26	59	181.5	190.75	85.5	73	3.75	303.75	507	39	3176.5	95.75	17401	97.25	228	185	857	204
		27	787	262.5	1241.75	77.5	96	87.25	955.75	534	83.5	3528.5	53.75	16953	66.75	291	157	1110	201
	AR 9w	28	819	215.5	863.75	107	280	91.25	1812.75	645	107.5	2683.5	66.75	23044	70.75	1041	289.5	1302	317
		29	1712	230.5	2183.75	201.5	207	116.25	2470.75	673	132.5	2458.5	136.75	24423	74.25	1338	430.5	1844	299
		30	1370	261.5	1142.75	124.5	240	302.25	2452.75	599	155	3741.5	114.25	23186	105.25	779.5	301	2231	274
	Wild 13w	31	45.5	207.5	108.75	86.5	142	0.2	569.75	1	153	368.5	91.75	19205	97.25	203	234	691	28.5
		32	528.5	111.5	131.75	77.5	139	2.05	1403.75	34	116.5	957.5	96.75	12778	89.25	294	235.5	598	18.8
		33	1061	182.5	323.25	103	45.5	39.75	1686.75	53	191.5	687.5	110.75	16625	62.25	164.5	188	1151	0.2
	AR 13w	34	249	150.5	229.25	275.5	147	36.75	1508.75	49	324	279.5	129.75	23298	113.25	485.5	269	2225	44.5
		35	481.5	309.5	372.75	389.5	144	121.75	2420.75	46	359.5	514.5	320.25	24026	120.25	714.5	395	2412	42
		36	99	172.5	219.75	275.5	126	0.75	1450.75	51	517.5	308.5	100.75	23022	161.25	684	266.5	2632	31

## Sheet: Fig.2
Fig. 2a			Fig. 2b													Fig. 2c				Fig. 2d										Fig. 2e										Fig. 2f				Fig. 2g				Fig. 2h
			NSC34-24Q			NSC34-97Q			C2C12-24Q			C2C12-97Q									pSrc			pStat			pp38				pSrc			pStat			pp38				Src mRNA				Src mRNA
				AR			AR			AR			AR							24Q	8.9001e+06		24Q	496317		24Q	252234			24Q	4781564		24Q	6631090		24Q	1.5317e+06			24Q	0.01633			24Q	0.03874
			DHT-	82983		DHT-	3.92811e+06		DHT-	4527064		DHT-	279619							24Q	8676388		24Q	333643		24Q	351110			24Q	5.23441e+06		24Q	6551334		24Q	984361			24Q	0.02914			24Q	0.04497
			DHT-	96596		DHT-	2.7448e+06		DHT-	4249257		DHT-	672473							24Q	7.0854e+06		24Q	343656		24Q	392396			24Q	6026459		24Q	5.05451e+06		24Q	835615			24Q	0.02553			24Q	0.0373
			DHT-	104236		DHT-	3.23141e+06		DHT-	5335430		DHT-	1275663							97Q	15590000		97Q	969922		97Q	716313			97Q	7439628		97Q	9.32711e+06		97Q	1.30935e+06			97Q	0.01773			97Q	0.04663
			DHT+	346471		DHT+	4.90627e+06		DHT+	3.94519e+06		DHT+	1556403							97Q	11830000		97Q	2.27861e+06		97Q	797733			97Q	6.98591e+06		97Q	13270000		97Q	1.32006e+06			97Q	0.02288			97Q	0.0717
			DHT+	431083		DHT+	5.6063e+06		DHT+	7.6411e+06		DHT+	2587780							97Q	13210000		97Q	1.96098e+06		97Q	709199			97Q	9.55295e+06		97Q	3.14247e+06		97Q	905158			97Q	0.02068			97Q	0.05831
			DHT+	323092		DHT+	4.60688e+06		DHT+	13830000		DHT+	1699739
																					Src			Stat			p38				Src			Stat			p38
				Gapdh			Gapdh			Gapdh			Gapdh							24Q	7.20876e+06		24Q	8586651		24Q	2.68558e+06			24Q	5417380		24Q	2543515		24Q	2.89726e+06
			DHT-	7002804		DHT-	8528756		DHT-	2311295		DHT-	1502718							24Q	5.47045e+06		24Q	3.89869e+06		24Q	540015			24Q	6.00708e+06		24Q	2535868		24Q	2.26067e+06
			DHT-	6787392		DHT-	6.64854e+06		DHT-	6.82143e+06		DHT-	7.88726e+06							24Q	5.77956e+06		24Q	5.26158e+06		24Q	886354			24Q	6568504		24Q	2.07951e+06		24Q	1.64012e+06
			DHT-	8600992		DHT-	5.89123e+06		DHT-	5.47287e+06		DHT-	6.25751e+06							97Q	6.06325e+06		97Q	3.91031e+06		97Q	1747636			97Q	6.16109e+06		97Q	2.31558e+06		97Q	4.40137e+06
			DHT+	7895335		DHT+	7.5176e+06		DHT+	1236259		DHT+	2977337							97Q	3778580		97Q	5.63976e+06		97Q	810283			97Q	4.58288e+06		97Q	2.95123e+06		97Q	2643752
			DHT+	6148186		DHT+	8.23967e+06		DHT+	3.12619e+06		DHT+	7.89295e+06							97Q	5872835		97Q	7.82471e+06		97Q	1.6141e+06			97Q	6.3058e+06		97Q	1.02186e+06		97Q	2728839
			DHT+	4754689		DHT+	6.32579e+06		DHT+	4.09674e+06		DHT+	3496524
																																																	1

## Sheet: Fig.3
Fig.3a	Cell viability ratio			Fig.3b	Cell counts ratio			Fig.3c	LDH assay ratio			Fig.3d	Cell viability ratio			Fig.3e	Cell counts ratio			Fig.3f	LDH assay ratio			Fig.3g	Cell viability ratio			Fig.3h	Cell counts ratio			Fig.3i	LDH assay ratio			Fig.3j	Cell viability ratio			Fig.3k	Cell counts ratio			Fig.3l	LDH assay ratio
24Q	1.012			24Q	95			24Q	0.299			24Q	1.202			24Q	48			24Q	1.104			24Qmock	0.676			mock	88			mock	0.606			24Qmock	1.042			mock	55			mock	1.457
24Q	1.199			24Q	76			24Q	0.281			24Q	1.236			24Q	59			24Q	1.166			24Qmock	0.522			mock	82			mock	0.591			24Qmock	1.006			mock	52			mock	1.432
24Q	1.1			24Q	65			24Q	0.317			24Q	1.14			24Q	65			24Q	0.951			24Qmock	0.504			mock	71			mock	0.571			24Qmock	0.995			mock	43			mock	1.394
97Q	0.671			97Q	49			97Q	0.485			97Q	0.648			97Q	31			97Q	1.393			24QSrc	0.532			Src	61			Src	0.707			24QSrc	0.717			Src	20			Src	1.631
97Q	0.682			97Q	48			97Q	0.527			97Q	0.72			97Q	2			97Q	1.417			24QSrc	0.363			Src	64			Src	0.703			24QSrc	0.702			Src	25			Src	1.547
97Q	0.649			97Q	39			97Q	0.53			97Q	0.684			97Q	10			97Q	1.41			24QSrc	0.258			Src	68			Src	0.702			24QSrc	0.682			Src	28			Src	1.702
97Q+A419259	0.858			97Q+A419259	68			97Q+A419259	0.354			97Q+A419259	0.9			97Q+A419259	50			97Q+A419259	1.299			97Qmock	0.55											97Qmock	0.536
97Q+A419259	0.792			97Q+A419259	75			97Q+A419259	0.227			97Q+A419259	0.972			97Q+A419259	41			97Q+A419259	1.166			97Qmock	0.481											97Qmock	0.611
97Q+A419259	0.814			97Q+A419259	81			97Q+A419259	0.292			97Q+A419259	0.996			97Q+A419259	42			97Q+A419259	1.218			97Qmock	0.5											97Qmock	0.516
																								97QSrc	0.348											97QSrc	0.404
																								97QSrc	0.302											97QSrc	0.399
																								97QSrc	0.27											97QSrc	0.351

## Sheet: Fig.4
Fig. 4a																							Fig. 4b																							Fig. 4c
Body weight (g)																							Grip (g)																							The time on rotarod task (sec)
Vehicle-treated																							Vehicle-treated																							Vehicle-treated
	6ｗ	7ｗ	8ｗ	9ｗ	10ｗ	11ｗ	12ｗ	13w	14w	15w	16w	17w	18w	19w	20w	21w	22w	23w	24w	25w				6ｗ	7ｗ	8ｗ	9ｗ	10ｗ	11ｗ	12ｗ	13w	14w	15w	16w	17w	18w	19w	20w	21w	22w	23w	24w	25w				6ｗ	7ｗ	8ｗ
1	21.6	21.2	20.9	20.1	19.4	18.3	17.4	15.8	12.9	12	12	12	12	12	12	12	12	12	12	12			1	0.273	0.326	0.351	0.162	0.099	0.005	0.041	0.033	0.027	0	0	0	0	0	0	0	0	0	0	0			1	180	180	180
2	21	21.2	21.1	21.4	21.6	21.7	21.5	22	21.6	21.1	21.4	20.6	20.4	19.3	19	19.2	19.9	14	12	12			2	0.37	0.332	0.298	0.28	0.286	0.316	0.264	0.278	0.21	0.212	0.165	0.23	0.244	0.251	0.167	0.156	0.135	0	0	0			2	180	180	180
3	22.5	26.7	24.2	23.1	23.2	22.8	22.6	22.5	22.7	22.7	22.6	22.8	22.6	22.7	22	22.7	22.9	23	24.2	23.8			3	0.303	0.351	0.3	0.326	0.32	0.372	0.31	0.256	0.334	0.391	0.307	0.292	0.28	0.296	0.37	0.349	0.345	0.288	0.238	0.191			3	180	180	180
4	22	23.2	23.4	24.8	25.5	25.4	25.3	25.6	25.1	25.7	25.7	24.8	25.3	25.1	25.4	25.1	24.5	24.1	23.5	24			4	0.385	0.328	0.301	0.315	0.36	0.385	0.355	0.372	0.364	0.338	0.33	0.33	0.333	0.388	0.339	0.319	0.286	0.314	0.282	0.307			4	180	180	180
5	20.8	22.2	23	23.4	23.1	23.2	23.4	23.4	23.2	22.4	22.7	21.3	21.8	21.6	21.2	20.8	19.7	19.4	16.1	12			5	0.313	0.376	0.308	0.314	0.365	0.345	0.272	0.276	0.395	0.326	0.268	0.283	0.335	0.244	0.236	0.267	0.227	0.214	0.024	0			5	180	180	180
6	20.4	21.1	21	20	19.1	17.5	12	12	12	12	12	12	12	12	12	12	12	12	12	12			6	0.417	0.288	0.34	0.24	0.207	0.106	0	0	0	0	0	0	0	0	0	0	0	0	0	0			6	180	180	180
7	21.8	20.4	19.6	17.5	13.7	12	12	12	12	12	12	12	12	12	12	12	12	12	12	12			7	0.269	0.234	0.142	0.134	0.025	0	0	0	0	0	0	0	0	0	0	0	0	0	0	0			7	180	180	180
8	20.6	12	12	12	12	12	12	12	12	12	12	12	12	12	12	12	12	12	12	12			8	0.341	0	0	0	0	0	0	0	0	0	0	0	0	0	0	0	0	0	0	0			8	180	0	0
9	20.6	23.1	25.1	25.6	25.7	25.6	25	24.8	24.6	24	22.8	23.4	23.6	24.3	22.1	21.8	19.3	17.2	14.4	12			9	0.218	0.307	0.426	0.379	0.436	0.215	0.327	0.412	0.332	0.39	0.281	0.197	0.206	0.212	0.175	0.166	0.182	0.089	0.071	0			9	180	180	180
10	20	21.8	22.9	23.3	23.7	23.8	23.5	24.3	24	23.8	24	23.2	22.5	22.1	21.9	21.8	21.9	21.8	21.8	19.4			10	0.255	0.448	0.308	0.281	0.325	0.247	0.367	0.396	0.289	0.371	0.273	0.287	0.265	0.287	0.294	0.289	0.323	0.252	0.277	0.204			10	180	180	180
11	22.2	22.2	22.1	21.5	20	19.2	12.9	12	12	12	12	12	12	12	12	12	12	12	12	12			11	0.268	0.29	0.295	0.237	0.161	0.151	0.031	0	0	0	0	0	0	0	0	0	0	0	0	0			11	180	180	180
12	20.7	21.9	23.1	23.8	23.6	23.1	23.3	23	23.5	23	22.5	22.2	22	21.7	21	19	14.6	12	12	12			12	0.357	0.331	0.379	0.312	0.347	0.359	0.362	0.358	0.377	0.349	0.381	0.379	0.269	0.304	0.266	0.19	0.084	0	0	0			12	180	180	180
13	19.6	21.2	22.3	22.4	23.4	23.9	23.9	24.8	24.5	24.5	23.2	24.2	23.8	23.7	23.8	24	23.9	24.3	24.2	25			13	0.286	0.335	0.347	0.317	0.407	0.396	0.292	0.387	0.481	0.458	0.388	0.41	0.365	0.388	0.332	0.33	0.378	0.367	0.281	0.35			13	180	180	180
14	19.9	21.6	22.6	22	22	21.4	20.9	20.9	19.6	18	14.6	12	12	12	12	12	12	12	12	12			14	0.274	0.496	0.265	0.331	0.303	0.217	0.138	0.255	0.179	0.135	0.12	0	0	0	0	0	0	0	0	0			14	180	180	180
15	22.3	21.6	23.3	22.9	22.9	23.5	23.1	23.5	23	23.2	22.1	23	21.8	21.4	21.8	20.1	19.7	19.8	18.7	18.1			15	0.325	0.303	0.331	0.453	0.339	0.342	0.352	0.337	0.318	0.302	0.254	0.264	0.239	0.266	0.239	0.269	0.25	0.213	0.21	0.159			15	180	180	180
16	21.6	23.4	24.6	23.9	22.8	21.8	15.9	12	12	12	12	12	12	12	12	12	12	12	12	12			16	0.328	0.352	0.352	0.344	0.297	0.385	0.174	0	0	0	0	0	0	0	0	0	0	0	0	0			16	180	180	180
17	19.9	21.3	22.4	21.8	21.3	17.5	12	12	12	12	12	12	12	12	12	12	12	12	12	12			17	0.215	0.25	0.266	0.252	0.314	0.265	0	0	0	0	0	0	0	0	0	0	0	0	0	0			17	180	132	130
18	19.3	20.7	21.3	22.1	20.9	20.9	20.3	19.6	18.2	17.2	12	12	12	12	12	12	12	12	12	12			18	0.266	0.335	0.289	0.314	0.261	0.232	0.277	0.164	0.124	0.195	0	0	0	0	0	0	0	0	0	0			18	180	180	180
19	21.3	24.2	24.6	23.8	24.2	23.6	24.2	23.3	22	21.9	21.2	19.9	19.3	19	16	15.5	12	12	12	12			19	0.342	0.32	0.34	0.355	0.302	0.224	0.324	0.272	0.179	0.153	0.108	0.117	0.121	0.106	0.086	0.126	0	0	0	0			19	180	180	180
20	21.1	19.4	21.2	20.8	20.5	20.2	19.6	19.3	19.4	19	18.8	18.5	18.5	18.2	17.9	12.6	12	12	12	12			20	0.364	0.283	0.229	0.331	0.328	0.228	0.247	0.218	0.209	0.182	0.185	0.175	0.148	0.179	0.188	0.045	0	0	0	0			20	180	180	180
21	22.1	19.8	20.9	20.4	20.4	20.2	20.4	19.9	19.3	19.4	19	18.7	18.8	18.2	18	17.4	16.8	12	12	12			21	0.274	0.285	0.253	0.263	0.249	0.237	0.271	0.254	0.283	0.237	0.236	0.216	0.208	0.187	0.176	0.152	0.144	0	0	0			21	180	180	180
22	20.7	21.4	22.7	23.1	23.2	23.8	23.5	23.4	23.1	23	22.8	22.4	22.3	21.8	21.4	20.8	20.2	19.7	19.8	18.2			22	0.294	0.295	0.275	0.27	0.239	0.312	0.328	0.233	0.351	0.295	0.298	0.306	0.328	0.28	0.371	0.364	0.343	0.276	0.279	0.176			22	180	180	180
average	21	21.4364	22.0136	21.8045	21.4636	20.9727	19.7591	19.4591	19.0318	18.7682	18.1545	17.8636	17.7591	17.5955	17.25	16.7636	16.1545	15.4227	15.0318	14.5682			average	0.306227	0.312045	0.290682	0.282273	0.271364	0.242682	0.215091	0.204591	0.202364	0.197	0.163364	0.158455	0.151864	0.154	0.147227	0.137364	0.122591	0.0915	0.0755455	0.0630455			average	180	169.636	169.545
sem	0.198588	0.559125	0.563819	0.605904	0.708836	0.791874	1.02081	1.09911	1.09743	1.09812	1.11191	1.11222	1.09518	1.07843	1.03854	1.0257	1.00462	1.00102	0.989171	0.973177			sem	0.0112782	0.0193062	0.0184567	0.019785	0.0240635	0.0266777	0.029627	0.0324971	0.0341492	0.0339669	0.0306343	0.0316228	0.0300229	0.0307419	0.0303321	0.0296448	0.0304449	0.0283304	0.0252202	0.0238891			sem	0	8.36674	8.38668
A419259-treated																							A419259-treated																							A419259-treated
	6ｗ	7ｗ	8ｗ	9ｗ	10ｗ	11ｗ	12ｗ	13w	14w	15w	16w	17w	18w	19w	20w	21w	22w	23w	24w	25w				6ｗ	7ｗ	8ｗ	9ｗ	10ｗ	11ｗ	12ｗ	13w	14w	15w	16w	17w	18w	19w	20w	21w	22w	23w	24w	25w				6ｗ	7ｗ	8ｗ
1	21	22.2	23.3	23.5	25.3	25.4	25	25.5	24.5	26.1	25.7	24.9	24	24.5	24.6	24.3	23.6	24	22.3	23			1	0.33	0.339	0.373	0.382	0.368	0.351	0.289	0.344	0.335	0.342	0.268	0.329	0.319	0.317	0.299	0.313	0.31	0.321	0.261	0.221			1	180	180	180
2	21.4	22.1	23.6	23	24.1	24.5	24.1	24.7	23.8	24.2	23.2	21.7	21	20.8	20.1	16.3	14.7	12	12	12			2	0.326	0.389	0.335	0.399	0.454	0.37	0.369	0.272	0.346	0.296	0.304	0.267	0.207	0.25	0.19	0.144	0	0	0	0			2	180	180	180
3	22.5	22.8	23.1	23.6	24.4	24.3	23.9	23.9	24.1	24.1	24.4	23.1	23.6	22.8	22.5	22.7	22.3	22.2	21.2	20.9			3	0.35	0.399	0.396	0.427	0.427	0.332	0.228	0.341	0.388	0.287	0.498	0.344	0.298	0.358	0.218	0.317	0.402	0.248	0.363	0.288			3	180	180	180
4	21.2	21.9	24.1	24.9	25.2	25.4	26.1	26.2	25.9	26.9	26.5	24.5	26.3	25.7	25.7	25.8	25.3	24.4	25.1	24.6			4	0.298	0.306	0.302	0.454	0.36	0.331	0.355	0.325	0.291	0.391	0.441	0.345	0.433	0.328	0.339	0.388	0.295	0.293	0.315	0.316			4	180	180	180
5	21.2	22.3	22.1	23	23.2	23	23.1	22.6	23	23.9	23.3	22.2	22.4	22.1	21.9	21.2	21.5	21.8	20.7	19.8			5	0.26	0.306	0.385	0.337	0.344	0.312	0.3	0.253	0.383	0.237	0.333	0.287	0.344	0.33	0.286	0.338	0.312	0.262	0.186	0.194			5	180	180	180
6	20	22	22	22.6	22.3	21.7	23	23.4	23.6	23.1	23.8	23.7	23.3	23.2	22.1	23.5	23	22.2	22.3	22			6	0.298	0.251	0.322	0.296	0.299	0.242	0.294	0.308	0.269	0.346	0.318	0.253	0.272	0.279	0.292	0.32	0.268	0.348	0.319	0.246			6	180	180	180
7	20.5	22.4	22.6	22.2	22.4	22.7	21	20	17.2	15.1	12	12	12	12	12	12	12	12	12	12			7	0.317	0.335	0.301	0.274	0.216	0.303	0.211	0.219	0.266	0.087	0	0	0	0	0	0	0	0	0	0			7	180	180	180
8	18.8	23.3	23.4	23.5	24.2	24	24.4	24.7	24.9	24.9	23.6	24	24.3	22.9	22.5	22.5	22	21.6	21.4	21.4			8	0.271	0.335	0.385	0.35	0.366	0.393	0.334	0.396	0.274	0.378	0.34	0.371	0.363	0.348	0.317	0.363	0.132	0.314	0.271	0.266			8	180	180	180
9	18.5	23.5	24.3	24.9	25.6	25.6	26.5	26.6	26.1	26.4	26.7	26.4	27	27.4	27.2	27	27	26.4	26	25.5			9	0.362	0.308	0.294	0.4	0.389	0.329	0.309	0.289	0.378	0.449	0.349	0.32	0.369	0.366	0.428	0.412	0.32	0.324	0.316	0.283			9	180	180	180
10	21	20.6	21.8	22	22.7	22.7	23.3	24.2	23.6	23.6	22.9	23.8	24.5	23.5	22.9	22.3	22.4	21.7	21.8	21.7			10	0.326	0.283	0.366	0.29	0.287	0.298	0.429	0.401	0.368	0.392	0.405	0.311	0.3	0.323	0.357	0.262	0.273	0.287	0.272	0.284			10	180	180	180
11	21	21.4	23	24	24.5	24.8	25.7	25.7	25.1	24.6	26.3	25.5	25	24.7	25	24.5	24.4	24.4	24	22.8			11	0.257	0.343	0.35	0.333	0.233	0.263	0.33	0.471	0.381	0.377	0.319	0.374	0.355	0.31	0.345	0.278	0.299	0.316	0.296	0.249			11	180	180	180
12	21.5	22.2	22.3	22.1	21.5	21.3	20.5	19	17.7	16.4	12	12	12	12	12	12	12	12	12	12			12	0.19	0.354	0.289	0.258	0.178	0.142	0.15	0.06	0.057	0.109	0	0	0	0	0	0	0	0	0	0			12	180	180	180
13	21.3	22.5	23.9	24.3	25.4	26.5	26.9	27.2	27.2	27.7	28.8	29	28.8	28.2	29.8	30	30.8	29.6	30.1	29.7			13	0.215	0.303	0.269	0.372	0.368	0.352	0.353	0.304	0.326	0.341	0.44	0.396	0.457	0.447	0.398	0.419	0.408	0.415	0.476	0.428			13	180	180	180
14	23.7	24.5	24.5	25.3	24.9	24.7	24.6	25	24.8	25.1	25.4	23.9	24.7	23.9	24.1	24.3	24	22.9	22.9	23.3			14	0.322	0.377	0.315	0.313	0.286	0.426	0.396	0.329	0.356	0.333	0.414	0.409	0.354	0.284	0.288	0.373	0.297	0.297	0.258	0.277			14	180	180	180
15	21.1	21.4	22.2	22.6	22.9	22.8	23.5	24.6	23.5	23.7	23.7	23.6	24.7	23.2	23.1	22.2	21.8	21.8	21.6	21.2			15	0.313	0.314	0.349	0.316	0.347	0.359	0.315	0.299	0.361	0.291	0.308	0.325	0.387	0.214	0.209	0.266	0.228	0.258	0.191	0.188			15	180	180	180
16	23.7	24.3	23.9	24	23.5	23.5	22.5	21.3	19.9	20.1	20.8	19.7	19.4	17.1	16.8	12	12	12	12	12			16	0.32	0.286	0.367	0.32	0.291	0.293	0.217	0.213	0.293	0.148	0.104	0.287	0.264	0.292	0.132	0	0	0	0	0			16	180	180	180
17	23.6	20.2	20.2	20.3	16..6	14.9	12	12	12	12	12	12	12	12	12	12	12	12	12	12			17	0.356	0.205	0.179	0.114	0.1	0.047	0	0	0	0	0	0	0	0	0	0	0	0	0	0			17	180	180	180
18	22.2	23.2	23.4	24.1	23.5	23.3	23.5	23.7	22.7	21.3	21.4	20.3	18	17.7	17	16.1	12	12	12	12			18	0.308	0.258	0.373	0.417	0.421	0.265	0.308	0.456	0.345	0.297	0.286	0.28	0.224	0.292	0.305	0.172	0	0	0	0			18	180	180	180
19	19.8	21.2	23.5	24.1	26.4	27.2	27	26.5	27.1	26.6	26.6	26.5	26.8	26.3	25.6	25.7	25.5	25.4	25.8	25.2			19	0.326	0.212	0.36	0.481	0.459	0.451	0.441	0.47	0.457	0.477	0.396	0.408	0.433	0.41	0.404	0.394	0.445	0.342	0.389	0.225			19	180	180	180
20	20.9	22.6	23.9	24.5	24.6	25.1	24.8	25.2	24.7	24.6	23.8	25.1	24.1	24.3	24.5	23.7	23.2	22.8	23.1	23			20	0.385	0.354	0.342	0.328	0.404	0.363	0.476	0.371	0.429	0.415	0.375	0.318	0.336	0.382	0.384	0.339	0.264	0.328	0.296	0.245			20	180	180	180
21	22.2	22.9	24.2	23.8	.24.9	25.4	25.9	25.6	26	25.6	25.8	25.4	25.3	25.2	25.1	24.8	24.6	24.3	24	24.6			21	0.357	0.359	0.305	0.381	0.42	0.437	0.385	0.467	0.424	0.467	0.35	0.312	0.382	0.344	0.405	0.372	0.365	0.371	0.336	0.277			21	180	180	180
22	19.2	20.5	21.1	19.9	18.4	12	12	12	12	12	12	12	12	12	12	12	12	12	12	12			22	0.279	0.316	0.267	0.217	0.283	0	0	0	0	0	0	0	0	0	0	0	0	0	0	0			22	180	180	180
23	19.9	20.7	21.3	20.8	19.3	18.8	18.5	18.1	17.3	12	12	12	12	12	12	12	12	12	12	12			23	0.284	0.279	0.258	0.263	0.288	0.217	0.179	0.262	0.128	0	0	0	0	0	0	0	0	0	0	0			23	180	180	180
24	21.8	22.5	22.9	22.9	22.2	21.1	20	19.4	19.1	18.4	17.9	12	12	12	12	12	12	12	12	12			24	0.301	0.3	0.231	0.268	0.217	0.299	0.287	0.275	0.274	0.312	0.281	0	0	0	0	0	0	0	0	0			24	180	180	180
average	21.1667	22.2167	22.9417	23.1625	23.4773	22.9458	22.825	22.7958	22.325	22.0167	21.6917	21.0542	21.05	20.6458	20.5208	20.0375	19.6708	19.3125	19.1792	19.0292			average	0.306292	0.312958	0.321375	0.332917	0.325208	0.298958	0.289792	0.296875	0.297042	0.282167	0.272042	0.247333	0.254042	0.24475	0.233167	0.227917	0.192417	0.196833	0.189375	0.166125			average	180	180	180
sem	0.286386	0.229023	0.228647	0.289478	0.419902	0.715182	0.812231	0.850713	0.883509	1.01962	1.13082	1.15865	1.1839	1.15704	1.17047	1.22128	1.25595	1.23212	1.22458	1.20005			sem	0.00929186	0.0101805	0.0110832	0.0165701	0.0187083	0.0224648	0.0245215	0.0268067	0.0260117	0.0301494	0.0328903	0.0309031	0.0329251	0.0310579	0.0315806	0.0332614	0.033424	0.0325622	0.032724	0.0283479			sem	0	0	0
[truncated: 35 more columns]

## Sheet: Fig.5
Fig. 5a			Fig. 5b						Fig. 5c			Fig. 5d						Fig. 5e			Fig. 5f																						Fig. 5g			Fig. 5h
				1C2 positive cells	numbers of motor neurons	% of 1C2 positive cells							1C2 positive cells	numbers of skeletal muscles	% of 1C2 positive cells						Neuron size																									Muscle size
			vehicle-treated-1	13	41	0.317073						vehicle-treated-1	259	842	0.307601						Wt			AR97Q A419259-			AR97Q A419259+																			WT			AR97Q A419259-
			vehicle-treated-2	19	41	0.463415						vehicle-treated-2	265	882	0.300454						1	0.106		1	0.113		1	0.151																		1	0.64		1
			vehicle-treated-3	4	21	0.190476						vehicle-treated-3	348	1212	0.287129						1	0.15		1	0.238		1	0.168																		1	0.425		1
			A419259-treated-1	1	25	0.04						A419259-treated-1	177	647	0.27357						1	0.159		1	0.217		1	0.146																		1	0.712		1
			A419259-treated-2	14	43	0.325581						A419259-treated-2	111	541	0.205176						1	0.156		1	0.093		1	0.184																		1	0.612		1
			A419259-treated-3	9	26	0.346154						A419259-treated-3	219	778	0.281491						1	0.246		1	0.106		1	0.124																		1	0.446		1
																					1	0.21		1	0.184		1	0.116																		1	0.416		1
																					1	0.192		1	0.133		1	0.241																		1	0.23		1
																					1	0.137		1	0.091		1	0.15																		1	0.83		1
																					1	0.197		1	0.068		1	0.127																		1	0.366		1
																					1	0.14		1	0.122		1	0.201																		1	0.665		1
																					1	0.294		1	0.132		1	0.113																		1	0.7		1
																					1	0.185		1	0.127		1	0.117																		1	0.788		1
																					1	0.164		1	0.165		1	0.149																		1	0.727		1
																					1	0.172		1	0.156		1	0.125																		1	0.83		1
																					1	0.13		1	0.189		1	0.145																		1	0.366		1
																					1	0.198		1	0.202		1	0.133																		1	0.665		1
																					1	0.095		1	0.091		2	0.127																		1	0.7		1
																					1	0.072		1	0.068		2	0.201																		1	0.788		1
																					1	0.104		1	0.122		2	0.113																		1	0.727		1
																					1	0.124		1	0.132		2	0.117																		1	0.512		1
																					1	0.101		1	0.127		2	0.149																		1	0.727		1
																					1	0.161		1	0.165		2	0.125																		2	0.717		1
																					2	0.15		1	0.156		2	0.145																		2	0.576		1
																					2	0.132		1	0.189		2	0.133																		2	0.819		1
																					2	0.102		1	0.202		2	0.17																		2	0.891		1
																					2	0.11		2	0.07		2	0.185																		2	0.233		1
																					2	0.113		2	0.163		2	0.183																		2	0.781		1
																					2	0.121		2	0.144		2	0.224																		2	0.677		1
																					2	0.141		2	0.084		2	0.188																		2	0.567		1
																					2	0.12		2	0.123		2	0.222																		2	0.785		1
																					2	0.107		2	0.091		2	0.131																		2	0.198		1
																					2	0.159		2	0.114		3	0.175																		2	0.779		1
																					2	0.113		2	0.085		3	0.162																		2	0.718		1
																					2	0.115		2	0.058		3	0.155																		2	0.619		1
																					2	0.125		2	0.123		3	0.107																		2	0.251		1
																					3	0.247		2	0.234		3	0.211																		2	0.757		1
																					3	0.122		2	0.139		3	0.144																		2	0.721		1
																					3	0.155		2	0.094		3	0.201																		2	0.684		1
																					3	0.115		2	0.122		3	0.174																		2	0.686		1
																					3	0.129		2	0.14		3	0.139																		2	0.248		1
																					3	0.166		2	0.044		3	0.159																		2	0.381		1
																					3	0.183		2	0.1		3	0.139																		2	1.216		1
																					3	0.16		2	0.086		3	0.207																		2	0.508		1
																					3	0.159		2	0.082		3	0.124																		2	0.874		1
																					3	0.164		2	0.087		3	0.189																		2	0.808		1
																					3	0.151		2	0.187		3	0.128																		2	0.22		1
																					3	0.16		2	0.119		3	0.135																		2	1.139		1
																					3	0.223		3	0.124		3	0.15																		2	0.406		1
																					3	0.203		3	0.131		3	0.206																		2	1.095		1
																								3	0.062		3	0.14																		2	0.818		1
																								3	0.084		3	0.154																		2	0.76		1
																								3	0.209		3	0.138																		2	1.038		1
																								3	0.103		3	0.148																		2	0.54		1
																								3	0.108		3	0.141																		2	0.271		1
																								3	0.124																					2	1.046		1
																								3	0.131																					2	1.033		1
																								3	0.062																					2	0.864		1
																								3	0.084																					2	0.458		1
																								3	0.209																					2	0.497		1
																								3	0.103																					2	0.256		1
																								3	0.108																					2	0.884		1
																								3	0.065																					2	0.76		1
																								3	0.079																					2	0.307		1
																								3	0.117																					2	1.051		1
																								3	0.114																					2	0.305		1
																								3	0.114																					2	0.218		1
																								3	0.104																					2	0.58		1
																																														2	0.606		1
																																														2	0.59		1
																																														2	0.817		1
																																														2	0.798		1
																																														2	0.583		1
																																														2	0.238		1
																																														3	0.351		1
																																														3	0.594		1
																																														3	0.559		1
																																														3	0.342		1
																																														3	0.428		1
																																														3	0.336		1
																																														3	0.453		1
																																														3	0.488		1
																																														3	0.332		1
																																														3	0.217		1
																																														3	0.285		1
																																														3	0.576		1
																																														3	0.547		1
																																														3	0.638		1
																																														3	0.549		1
																																														3	0.619		1
																																														3	0.297		1
																																														3	0.224		1
																																														3	0.195		1
																																														3	0.472		1
																																														3	0.471		1
																																														3	0.395		1
																																														3	0.329		1
																																														3	0.453		1
																																														3	0.358		1
																																														3	0.316		1
																																														3	0.297		1
																																														3	0.481		1
																																														3	0.47		1
																																														3	0.303		1
																																														3	0.375		1
																																														3	0.281		1
																																														3	0.456		1
																																														3	0.641		1
																																														3	0.38		1
																																														3	0.298		1
																																														3	0.536		1
																																														3	0.577		1
																																														3	0.283		1
																																														3	0.51		1
																																														3	0.616		1
																																														3	0.603		1
																																														3	0.379		1
																																														3	0.615		2
																																														3	0.318		2
																																														3	0.646		2
																																														3	0.489		2
																																														3	0.375		2
																																														3	0.218		2
																																														3	0.596		2
																																														3	0.168		2
																																														3	0.381		2
																																														3	0.439		2
																																														3	0.686		2
																																														3	0.388		2
																																														3	0.423		2
																																														3	0.612		2
																																														3	0.383		2
																																														3	0.205		2
																																														3	0.276		2
																																														3	0.287		2
																																														3	0.209		2
																																														3	0.269		2
																																														3	0.305		2
																																														3	0.376		2
																																														3	0.198		2
																																														3	0.316		2
																																														3	0.105		2
																																														3	0.395		2
																																														3	0.281		2
																																														3	0.39		2
																																														3	0.16		2
																																														3	0.336		2
																																														3	0.206		2
																																														3	0.348		2
																																														3	0.199		2
																																														3	0.356		2
																																														3	0.185		2
																																														3	0.502		2
																																														3	0.387		2
																																														3	0.447		2
																																														3	0.206		2
																																														3	0.308		2
																																														3	0.4		2
																																														3	0.166		2
																																														3	0.324		2
																																														3	0.529		2
																																														3	0.186		2
																																														3	0.297		2
																																														3	0.504		2
																																														3	0.214		2
																																														3	0.322		2
																																														3	0.271		2
																																														3	0.356		2
																																														3	0.521		2
																																														3	0.393		2
																																														3	0.439		2
																																														3	0.397		2
																																														3	0.153		2
																																														3	0.501		2
																																														3	0.197		2
																																														3	0.388		2
																																														1	0.687		2
																																														1	0.245		2
																																														1	0.544		2
																																														1	0.712		2
																																														1	0.499		2
																																														1	0.864		2
																																														1	0.868		2
																																														1	0.437		2
																																														1	0.217		2
																																														1	0.426		2
																																														1	0.639		2
																																														1	0.749		2
																																														1	0.775		2
																																														1	0.46		2
																																														1	0.378		2
																																														1	0.251		2
																																														1	0.422		2
																																														1	0.498		2
																																														1	0.221		2
																																														1	0.445		2
																																														1	0.356		2
																																														1	0.614		2
																																														1	0.412		2
																																														1	0.21		2
																																														1	0.719		2
																																														1	0.449		2
																																														1	0.662		2
																																														1	0.701		2
																																														1	0.623		2
																																														1	0.8		2
																																														1	0.911		2
																																														1	0.583		2
																																														1	0.747		2
																																														1	0.804		2
																																														1	0.783		2
																																														1	0.619		3
																																														1	1.019		3
																																														1	0.261		3
																																														1	0.811		3
																																														1	0.648		3
																																														1	0.484		3
																																														1	0.702		3
																																														1	0.726		3
																																														1	0.866		3
																																														1	0.472		3
																																														1	0.685		3
																																														1	0.522		3
																																														1	0.914		3
																																														1	0.865		3
																																														1	0.849		3
																																														1	0.635		3
																																														1	0.94		3
																																														1	0.791		3
																																														1	0.246		3
																																														1	0.503		3
																																														2	0.331		3
																																														2	0.576		3
																																														2	0.743		3
																																														2	0.441		3
																																														2	0.515		3
																																														2	0.517		3
																																														2	0.39		3
																																														2	0.407		3
																																														2	0.587		3
																																														2	0.503		3
																																														2	0.767		3
																																														2	0.3		3
																																														2	0.514		3
																																														2	0.431		3
																																														2	0.733		3
																																														2	0.676		3
																																														2	0.741		3
																																														2	0.377		3
																																														2	0.839		3
																																														2	0.417		3
																																														2	0.316		3
																																														2	0.773		3
																																														2	0.33		3
																																														2	0.123		3
																																														2	0.341		3
																																														2	0.212		3
																																														2	0.284		3
																																																	3
																																																	3
																																																	3
																																																	3
																																																	3
																																																	3
																																																	3
																																																	3
																																																	3
																																																	3
																																																	3
																																																	3
																																																	3
																																																	3
																																																	3
																																																	3
																																																	3
																																																	3
																																																	3
																																																	3
																																																	3
																																																	3
																																																	3
																																																	3
																																																	3
																																																	3
																																																	3
																																																	3
																																																	3
																																																	3
																																																	3
																																																	3
																																																	3
																																																	3
																																																	3
																																																	3
																																																	3
																																																	3
																																																	3
																																																	3
																																																	3
																																																	3
																																																	3
																																																	3
																																																	3
																																																	3
																																																	3
[truncated: 3 more columns]

## Sheet: Fig.6
Fig. 6a				Fig. 6b													Fig. 6c													Fig. 6d				Fig. 6e
				A419259	pp130Cas		A419259	pStat3		A419259	pp38		A419259	pAkt			A419259	pp130Cas		A419259	pStat3		A419259	pp38		A419259	pAkt							A419259	pSrc		A419259	pp130Cas		A419259	pStat		A419259	pp38		A419259	pAkt
				-	19910000		-	13110000		-	9827685		-	1.73431e+06			-	6123514		-	4.30311e+06		-	1346919		-	1280725							-	14230000		-	2.43649e+06		-	5014304		-	5305696		-	1581459
				-	14060000		-	10130000		-	10180000		-	4.45522e+06			-	21440000		-	8.61213e+06		-	782803		-	2019112							-	12940000		-	4.0604e+06		-	8.87093e+06		-	10230000		-	1404987
				-	12340000		-	28620000		-	4811304		-	8.43614e+06			-	14510000		-	2.93048e+06		-	276371		-	2808528							-	11770000		-	3.78594e+06		-	3756986		-	10860000		-	869836
				+	9.72092e+06		+	939787		+	11520000		+	5.28235e+06			+	8.66911e+06		+	1.3625e+06		+	341416		+	1469693							+	818265		+	588985		+	3.17318e+06		+	2208555		+	1316259
				+	5.81879e+06		+	4.52285e+06		+	7421173		+	4.22857e+06			+	2634041		+	722555		+	1.2489e+06		+	2854092							+	3818727		+	1.09662e+06		+	6.6049e+06		+	8051058		+	1098090
				+	8.71591e+06		+	4.87334e+06		+	8679308		+	3.08225e+06			+	9.73539e+06		+	452273		+	569216		+	2935196							+	5232168		+	1.02909e+06		+	18920000		+	11840000		+	1.04848e+06
					p130Cas			Stat			p38			Akt				p130Cas			Stat			p38			Akt								Src			p130Cas			Stat			p38			Akt
				-	5099920		-	2.92245e+06		-	4905775		-	1.8592e+06			-	2.22301e+06		-	2.75631e+06		-	5.06739e+06		-	3.23936e+06							-	4889210		-	8.64857e+06		-	3097424		-	1319060		-	24900000
				-	3.84884e+06		-	3.47929e+06		-	5561342		-	2.10022e+06			-	5.6046e+06		-	2.81446e+06		-	6.28097e+06		-	3.50266e+06							-	3838307		-	12700000		-	3546535		-	1737399		-	28350000
				-	2460207		-	3.52942e+06		-	3225160		-	2.39573e+06			-	3.49814e+06		-	2.63995e+06		-	2.94078e+06		-	3.49055e+06							-	2916374		-	14750000		-	2147378		-	2115699		-	12920000
				+	4350426		+	3.92643e+06		+	4236853		+	2.16887e+06			+	9094248		+	2.6342e+06		+	2.81529e+06		+	2818339							+	1801743		+	2.70007e+06		+	2432023		+	524213		+	22320000
				+	3.29261e+06		+	4.85199e+06		+	4287522		+	2.31073e+06			+	3.74893e+06		+	1233290		+	4.81529e+06		+	4.15168e+06							+	5715394		+	9.36359e+06		+	2773857		+	1799354		+	22570000
				+	3.23435e+06		+	5.39684e+06		+	3215123		+	2.12129e+06			+	6.89184e+06		+	4.4332e+06		+	5.60713e+06		+	4.06971e+06							+	6109158		+	6.37511e+06		+	6.41922e+06		+	1927760		+	13300000
[truncated: 22 more columns]

## Sheet: Fig.7
Fig. 7a			Fig. 7b									Fig. 7c				Fig. 7d												Fig. 7e												Fig. 7f			Fig. 7g
			NSC34	pp130Cas			C2C12	pp130Cas								6w	pp130Cas			9w	pp130Cas			13w	pp130Cas			6w	pp130Cas			9w	pp130Cas			13w	pp130Cas
			24Q	1.33331e+06			24Q	480298								Wt	2643215			Wt	3.34308e+06			Wt	119685			Wt	823793			Wt	197842			Wt	963912
			24Q	741564			24Q	3.29477e+06								Wt	2.77183e+06			Wt	4.038e+06			Wt	155145			Wt	198197			Wt	244705			Wt	682725
			24Q	947846			24Q	6.96015e+06								Wt	721573			Wt	1.59682e+06			Wt	478867			Wt	839565			Wt	371736			Wt	3.21454e+06
			97Q	1355210			97Q	2.30638e+06								AR	8.24028e+06			AR	14460000			AR	754593			AR	2.23753e+06			AR	640680			AR	38246
			97Q	365035			97Q	6289915								AR	11310000			AR	9.26715e+06			AR	292506			AR	896750			AR	408020			AR	201659
			97Q	801602			97Q	11640000								AR	5663348			AR	2146955			AR	1.21503e+06			AR	2638698			AR	770240			AR	492399
			NSC34	p130Cas			C2C12	p130Cas								6w	p130Cas			9w	p130Cas			13w	p130Cas			6w	p130Cas			9w	p130Cas			13w	p130Cas
			24Q	1267502			24Q	796293								Wt	14460000			Wt	9221765			Wt	652139			Wt	269277			Wt	724358			Wt	506108
			24Q	774676			24Q	4.45783e+06								Wt	11180000			Wt	7651049			Wt	573336			Wt	147478			Wt	599947			Wt	562617
			24Q	794270			24Q	9.64133e+06								Wt	1.4842e+06			Wt	2725830			Wt	185823			Wt	300571			Wt	665925			Wt	1.22464e+06
			97Q	768360			97Q	2.68218e+06								AR	14360000			AR	18120000			AR	64060.9			AR	334256			AR	789794			AR	211221
			97Q	253606			97Q	5.22713e+06								AR	17150000			AR	9.39651e+06			AR	31035			AR	158277			AR	405820			AR	425245
			97Q	441365			97Q	9.94206e+06								AR	8889350			AR	2.58916e+06			AR	336653			AR	419998			AR	1045778			AR	310035

## Sheet: Fig.8
Fig. 8a			Fig. 8b						Fig. 8c						Fig. 8d			Fig. 8e						Fig. 8f
				viability	Cell counts ratio	LDH				viability	Cell counts ratio	LDH							viability	Cell counts ratio	LDH				viability	Cell counts ratio	LDH
			NSC+cont	1.124	70	0.274			C2+cont	1.228	60	0.786						NSC+mock	1.095	85	0.381			C2+mock	1.224	42	0.597
			NSC+cont	1.187	65	0.289			C2+cont	1.286	65	0.782						NSC+mock	1.03	81	0.343			C2+mock	1.131	50	0.611
			NSC+cont	1.175	61	0.243			C2+cont	1.305	54	0.785						NSC+mock	1.007	72	0.385			C2+mock	1.03	53	0.598
			NSC+sip130	1.233	92	0.224			C2+sip130	1.389	95	0.71						NSC+p130	0.775	52	0.508			C2+p130	0.951	36	0.669
			NSC+sip130	1.253	88	0.231			C2+sip130	1.374	86	0.672						NSC+p130	0.88	58	0.48			C2+p130	0.986	30	0.658
			NSC+sip130	1.26	81	0.232			C2+sip130	1.401	80	0.623						NSC+p130	0.824	42	0.406			C2+p130	0.884	25	0.684

## Sheet: S.Fig.1
SFig. 1a							SFig. 1b
Relative lucifeare ratio							Relative lucifeare ratio
	24Q	24Q	97Q	97Q				24Q	24Q	97Q	97Q
DHT	-	+	-	+			DHT	-	+	-	+
	0.00192482	0.00333463	0.00193928	0.00265628				0.00132414	0.00999082	0.00152594	0.00459269
	0.00147095	0.00322327	0.00120128	0.00270341				0.00139171	0.0100983	0.00132937	0.00496855
	0.00284974	0.00409538	0.00138771	0.00294024				0.00129165	0.0104106	0.0014711	0.00508486

## Sheet: S.Fig.2
SFig. 2a						SFig. 2b						SFig. 2c						SFig. 2d
Cell viability ratio	NSC34-24Q					Cell viability ratio	NSC34-97Q					Cell viability ratio	C2C12-24Q					Cell viability ratio	C2C12-97Q
A419259 (µM)	0	0.02	0.2			A419259 (µM)	0	0.02	0.2			A419259 (µM)	0	0.02	0.2			A419259 (µM)	0	0.02	0.2
	1.382	1.484	1.519				1.088	1.371	1.446				1.523	1.458	1.629				1.054	1.19	1.357
	1.267	1.382	1.512				1.072	1.3	1.524				1.438	1.507	1.593				1.028	1.215	1.414
	1.274	1.435	1.526				1.113	1.344	1.505				1.487	1.465	1.67				1.031	1.226	1.401
LDH assay ratio	NSC34-24Q					LDH assay ratio	NSC34-97Q					LDH assay ratio	C2C12-24Q					LDH assay ratio	C2C12-97Q
A419259 (µM)	0	0.02	0.2			A419259 (µM)	0	0.02	0.2			A419259 (µM)	0	0.02	0.2			A419259 (µM)	0	0.02	0.2
	0.657	0.593	0.588				1.001	0.851	0.749				1.655	1.436	1.415				1.397	1.276	1.276
	0.768	0.753	0.628				0.957	0.902	0.796				1.725	1.615	1.66				1.447	1.467	1.187
	0.712	0.663	0.597				1.064	0.871	0.712				1.722	1.588	1.604				1.504	1.302	1.168

[truncated: 17 more sheets: S.Fig.3, S.Fig.4, S.Fig.5, S.Fig.6, S.Fig.7, S.Fig.8, S.Fig.9, S.Fig.10, S.Fig.11, S.Fig.12, S.Fig.13, S.Fig.14, S.Fig.15, S.Fig.16, S.Fig.17, S.Fig.18, S.Fig.19]
